# Supplementary material for: The oldest species of Peltoperleidus (Louwoichthyiformes, Neopterygii) from the Middle Triassic (Anisian) of China, with phylogenetic and biogeographic implications
Source: PeerJ. 2021 Sep 29;9:e12225. doi: 10.7717/peerj.12225 (PMC8487245; doi:10.7717/peerj.12225)
Supplement: Supplemental Information 2 [file peerj-09-12225-s002.nex]

#NEXUS

[NEXUS FILE GENERATED BY WINCLADA (Copyright 2002 K.C. Nixon); THIS DOES NOT CONSTITUTE ENDORSEMENT OF THIS FORMAT, NOR GUARANTEE ACCURACY]

BEGIN DATA;
DIMENSIONS NTAX=59 NCHAR=134;
FORMAT MISSING=? GAP=- SYMBOLS= " 0 1 2 3 4 5 ";
OPTIONS  MSTAXA=POLYMORPH ;

CHARLABELS

;

STATELABELS

;

MATRIX

Moythomasia
0000000000000-0-0----00000000000-00000000-000--000000000-00-0000000000000001000000000000000000000000000000000000-000000000000000000000
Pteronisculus
0000000000000-0-0----000000000100010000010010--2-00-0000-0000100000000000001000000000000000000000000000000000100-000000000000000000000
Boreosomus_piveteaui
0000000000000-0-0----000000010100000100010010--2-00-0000-001010000000000000000?000000000020000000000000010000200-000000000000000000000
Acipenser
2102000000111-0-0001000010110010?0?-10000---1002-00----0-1----------0-001-0010000000001--1--003010000200-0000100-00000000001000----000
Chondrosteus_acipenseroides
2?01000000001-0-0???0?????1?0?1????-10000---0--2-00----0-1----------0-001-00100000??001--02000101000001000000200-00000000001001----000
Peipiaosteus_pani
2?010?00001?1-0-0???0?????1????????-10000---0--2-00----0-1----------0-001-00100000??001--0200020100002?000000100-00000000001001----000
Australosomus
00000000101210000???001101010010??00?0-010010--???0?0000-00101000000000000010000000100000000001000000000100000110000000100110002001000
Brookvalia_gracilis
01000200101210000???0?????????101000100010011002-00--000-000010000000000??0?002?????000000100050?????00020000010-000000000000000000000
Daedalichthys_higginsi
01000100001210000???0?????????101000100010011002-00--000-00?010000000000??0?002?????000000100040?????00020000010-000000000000000000000
Redfieldius_gracilis
0100010-101010010???0?????????101000100010011002-00--000-001010000000000??0?002?????000000100050?????000200000110000000000000000001000
Helichthys_browni
01000100101210010???0?????????101000100010011002-00--000-001010000000000??0?002?????000000100050?????000200000110000000000000000001000
Platysiagum
00010000010210000???0?????????10000011000-000--10?000000-001010000000000??1?00??????00000011001000???00000000110-00000000000000000(01)000
Helmolepis_cyphognathus
00010000010010000???0?????????10000001000-000--??????000-001010000000000??1?00??????00000001001000???00000000110-000000000000000001000
Cleithrolepidina
00010000000211100???0?????????100000110111?0120??00-0000-001010011000100??1?000?????0000001000???0???3-?100?011??000000001001000000001
Cleithrolepis
000?0000000011100???0?????????100000110111001201000-0000-001010011000(01)00??1?000?????000000100000?0???3-??000011100000000010?1000000001
Polzbergia
?00?00000??21?000???0?????????1???001101????1201000000?0-001010?1100000???1?00??????0?00?0000????????3-01000001100000000010?0000000000
Plesiofuro
00010000000211000???0?????????10000010011100120100000000-0010100000000000?1?002?????00000010002000???00?00011110-100000000000000001000
Teffichthys_
00010000000211000---01110?100010000010011100120100000000-001010000001000??11002??00?00000010002000???01?000111110100000000000000001000
Meidiichthys_browni
00010000000211000???0?????????10000010011100120100000000-00101000000?000??1?002??00?0000001000200????00000011110-100000000000000001000
Perleidus_altolepis
00010000000211000???0?????????10000010011100120100000000-001010000001000??1?002?????0000001000200????01?000111110100000001000000001000
Peltoperleidus_ducanensis
000111010?0210000???0?????????100000100111001?0100000010-00101001010?000??1?002?????0000001001410????01?00011110-100000000000000101000
Peltoperleidus_macrodontus
00011011-00?1-000???0?????????10000010011100120100010010-00101001010100???1?002?????000000100141?????01?00011110-100000000000000101000
Peltoperleidus_obristi
00011101000210000???0?????????10000010011100120100000010-00101001010?000??1?002?????0000001001410????01?000?1110-100000000000000101000
Peltoperleidus_asiaticus
00011-(23)1-0021-000???0?????????10000010011100120100010010-001010010101000??1?002?????0000001001410????010000?1110-100000000000000001000
Pseudobeaconia_bracaccinii
01010000000010000???0?????????10000011010-00110100000010-001010010101000??1?002?????0000001001300????0100001111111000000010?0000001010
Dipteronotus_olgiatii
00010000000211000???0?????????10000010011100100??????010-00101001010?000??1???2?????0000?01001???????0??000?111101000000010?1000001010
Dipteronotus_ornatus
0001000000?211000???0?????????1000001001??001101010?0010-001010010101000??1???2?????0000?0100130????????000?1111??0000000?0?1000000010
Louwoichthys_illus
0001(01)0(02)(01)000210000???0?????????10000010011100120100010010-0010100101100000?1?002?????00000010014100???010000111110100000001000000001000
Ctenognathichthys
00010000000210000???0?????????10000010011100120100010010-001000010110001??1?002?????0000001001(34)1?????01?000111110000000001000000001000
Luopingichthys_bergi
00010000000210000???0?????????10000010011100120100010010-0010100101100010?1?002?????00000010014100???010000111110000000001000000001000
Colobodus_giganteus
01000000000211000???0?????????1000??11010-00121100000000-00-010000001000??1?002?????000000001000?????0??000?111110?000000?000000000000
Colobodus_bassanii
01000000000211000???0?????????10000011010-001201000?0000-00-0100000010000?11002?????00000000100000???01?000111111010000001000000000000
Colobodus_baii
01000000000211000???0?????????1000001?0?0-001?1100000000-00-0100000010000?11002?????00000000?0?0?????01?000?11110010000001000000000000
Crenilepis_sandbergeri
01000000000211000???0?????????10000011010-00121100000000-00-0100000010000?11002?????00000000100000???01?000111110010000001000000000000
Feroxichthys_yunnanensis
0000001000021-000???0?????????1000-111010-00121110000000-00-010000101000??1?002?????0000000010100????01?000?11110?10000000000000001000
Feroxichthys_panzhouensis
??????????????????????????????????-111010-00121??????000-00-0001001010000?1?002?????0000000010100???????000?11110010000?00001000000000
Luganoia_lepidosteoides
1021001000001-010???0?????????1000-110011000121310000000-000010020101010??11002?????0100-01001?0?????01?100112110100000021110001011000
Luganoia_fortuna_
1021001000011-010???0?????????1000-1100110001??310000000-00001002010?010??1?002?????0000-01001???????01?100112110100000021110001011000
Fuyuanperleidus_dengi
0001001000021-000???0?????????100001100111001201000?0000-0010100001010000?1?002?????0000000000200????01?100111110000000001110001011000
Altisolepis_bellipinnis
00011000000210000???0?????????10000010011100120??????000-001010000000000??11?02?????0000000000200????01?100?11110100000101110001001000
Peltopleurus_nitidus
0001(01)1(02)(01)000110010???0?????????10000010011100120100000000-00101000010?000??1?012?????0000100000300????010100111110100101101000001001000
Peltopleurus_tyrannos
0001(01)1(02)(01)000010010???0?????????10000010011100110100000000-001010000101000??1?012?????0000100000200????0??100?11110100101101000001001000
Peltopleurus_rugosus
00010100000110010???0?????????10000010011100110??00?0000-00101000010?000??1?0?2?????0000100000200????01?100111110100101001010001001000
Wushaichthys
00110110-0021-010???0?????????10100010011000120100000000-00101000010?000??1?012?????000010000020000??110100111110100101001000001001000
Peripeltopleurus
0011(01)11(01)-0021-010???0?????????10100010011000120100000000-001010000101000??1?012?????00001000002000???11?100111110100101011000001001000
Thoracopterus
00110110-1121-010???0?????????10100010011???100100000000-00101000010?000??1?????????00001001000000??011?111111110101???011110001001000
Potanichthys
00110110-0121-010???0?????1?0010100010011000120110000000-001010000001000??1??12?000?0000100100?000?0011?11111111010110101111001----000
Gigantopterus
00110110-??21-0?0???0?????????10?0001?01??00120?????0000-001010?00?0?000??11????????0000?00100?0?0??01??111111110?01?0??1111001----000
Thoracopterus_magnificus
00110110-01?1-010???0?????????10?00010011?00???110000000-00101000000?000??1???2?00??00001001000000?0011?111111110101?0?01111011-----00
Thoracopterus_martinisi_
00111-21-01?1-010???0?????????10100010011?00???110?0?000-00101000000?000??1??12?00??0000100100???0?0011?111111110?01?0?01?11011-----00
Venusichthys
00010000000210000???0?????????100000100110110--100000000-001010110100011??1?102?????01001000004010???010100111110100000000000001000000
Habroichthys_broughi
10011-21-0?21-010???0?????????10????11010-??0--??????1-0-0111-0011-0010???1?102??0??0001-0000050?0???01?101111110100010011110111001000
Caturus
100100000112110011100?????1?00101100101010111211001011-100111-100000000100111021101?1001-00010000000000?00011210-00000000000000000-100
Amia
10010000011210001110010101100010110010100-110--1001011-100111-10000000010011102110111001-00010000000000100011210-10000002111000000-100
Lepisosteus
100100000112100011110001111000111100100110111101001011-100---------000110011001100110001-00010301000001100011010-100000121000000001000
Semionotus
100100000112100011110?????1?00111100100010111201001011-100111-00201000110011101100111001-00010101000001110011110-100000000000000001010
Kyphosichthys_grandei
10010000011210011???0?????????1111001001101112010010?1-100111-00200000010?1?101?????1001-000101000???00110011110-100000000001000000010
Leptolepis_
100100000112100000001111011011100000100110111101010001-110111-01000000011111102101011001-00000000101100110011110-10000000000000000-200
Elops
1001000001121100001011?101111010000010010-111001010001-110111-01000000011111102101011001-00000000111100100011210-10000000011000000-200
;
ENDBLOCK;

BEGIN ASSUMPTIONS;

	OPTIONS  DEFTYPE=unord PolyTcount=MINSTEPS ;

ENDBLOCK;
